# Supplementary material for: Data on induction of brown/beige adipocytes in mouse retro-orbital adipose tissues
Source: Data Brief. 2019 Oct 15;27:104659. doi: 10.1016/j.dib.2019.104659 (PMC6820076; doi:10.1016/j.dib.2019.104659)
Supplement: Multimedia component 1 [file mmc1.xlsx]

## Sheet: Sheet1
Eye suface temp. (female)
		female no. 1	female no. 2	female no. 3	female no. 4
	Incbation time	Eye surface temperature ( °C)
	0 hr	36.1	36.3	36.7	36.2
	3 hr	33.3	33.7	33.2	32.9
	6 hr	33.1	33.7	33.2	32.9
	10 hr	33.9	34.5	34.9	34.9
	24 hr	33.3	34.7	35.2	35.2
	48 hr	35.1	36.1	36.7	37.6
