# Supplementary material for: Data on induction of brown/beige adipocytes in mouse retro-orbital adipose tissues
Source: Data Brief. 2019 Oct 15;27:104659. doi: 10.1016/j.dib.2019.104659 (PMC6820076; doi:10.1016/j.dib.2019.104659)
Supplement: Multimedia component 2 [file mmc2.xlsx]

## Sheet: Sheet1
Eye suface temp. (22 wks male)
		male no. 1	male no. 2	male no. 3	male no. 4
	Incubation time	Eye surface temperature ( °C)
	0 hr	34.7	36.5	36.9	36.8
	3 hr	32.4	32.2	32.1	32.8
	6 hr	32.5	33.5	32	33.6
	10 hr	34.3	34.8	34.3	34.3
	24 hr	34.6	34.6	35	35.2
	48 hr	34.9	35.8	36	36
