# Supplementary material for: Data on induction of brown/beige adipocytes in mouse retro-orbital adipose tissues
Source: Data Brief. 2019 Oct 15;27:104659. doi: 10.1016/j.dib.2019.104659 (PMC6820076; doi:10.1016/j.dib.2019.104659)
Supplement: Multimedia component 3 [file mmc3.xlsx]

## Sheet: Sheet2
TH positive nerves in female
	control female no.1			control female no.2			control female no.3			control female no.4
	field1	field2	field3	field1	field2	field3	field1	field2	field3	field1	field2	field3
number of TH+ nerve per field (approx. 4 × 104 µm2/tissue)	11	8	9	4	6	5	10	2	15	7	3	4
average	9.33333			5			9			4.66667
	cold exp. female no.1			cold exp. female no.2			cold exp. female no.3			cold exp. female no.4
	field1	field2	field3	field1	field2	field3	field1	field2	field3	field1	field2	field3
number of TH+ nerve per field (approx. 4 × 104 µm2/tissue)	4	13	8	18	21	9	6	6	2	10	11	6
average	8.33333			16			4.66667			9
