# Supplementary material for: Data on induction of brown/beige adipocytes in mouse retro-orbital adipose tissues
Source: Data Brief. 2019 Oct 15;27:104659. doi: 10.1016/j.dib.2019.104659 (PMC6820076; doi:10.1016/j.dib.2019.104659)
Supplement: Multimedia component 4 [file mmc4.xlsx]

## Sheet: Sheet2
TH positive nerves in 22wks male
	control male no.1			control male no.2			control male no.3			control male no.4
	field1	field2	field3	field1	field2	field3	field1	field2	field3	field1	field2	field3
number of TH+ nerve per field (approx. 4 × 104 µm2/tissue)	10	9	7	15	8	9	4	2	13	8	5	7
average	8.66667			10.6667			6.33333			6.66667
	cold exp. male no.1			cold exp. male no.2			cold exp. male no.3			cold exp. male no.4
	field1	field2	field3	field1	field2	field3	field1	field2	field3	field1	field2	field3
number of TH+ nerve per field (approx. 4 × 104 µm2/tissue)	18	16	2	3	10	7	11	11	5	14	5	6
average	12			6.66667			9			8.33333
